# Supplementary material for: Microbiota Variation Across Life Stages of European Field-Caught Anopheles atroparvus and During Laboratory Colonization: New Insights for Malaria Research
Source: Front Microbiol. 2021 Nov 24;12:775078. doi: 10.3389/fmicb.2021.775078 (PMC8652072; doi:10.3389/fmicb.2021.775078)
Supplement: Supplementary file 2 [file Table_8.XLSX]

## Sheet: W_L
Supplementary File 2. Differential abundance analysis at genus level. BaseMean>10, bacteria present in at least 50% of the samples of each group (i.e. W, L, E or Fx) with an average number of normalized sequences higher than 10; padj <0.05, adjusted p-values using FDR correction; log2FC, logarithm 2 of the relative change of each bacterial group
GENUS	BaseMean>10	padj <0.05	log2FC
Porphyrobacter	34.0598	3.09212e-06	7.55216
Polynucleobacter	61.7234	1.37343e-08	7.52186
Thermomonas	28.8148	1.13949e-05	7.36791
Candidatus Aquiluna	185.771	1.0552e-08	7.26683
Tepidisphaera	25.3654	3.84252e-07	7.21545
Loriellopsis	23.6492	3.01614e-05	7.10532
Algoriphagus	21.9849	1.89282e-06	6.99853
Sediminibacterium	41.2606	3.25823e-05	6.7799
Luteitalea	14.9709	3.12489e-05	6.35672
Arenimonas	52.3209	0.000305275	6.29938
Lishizhenia	12.5358	1.66023e-05	6.1344
Arcicella	13.3142	0.000342248	6.13378
Steroidobacter	12.0708	1.82266e-05	6.07823
Rhodoluna	83.6588	1.34048e-06	6.01464
Mariniblastus	11.4991	6.37967e-05	6.00386
Roseimicrobium	10.7277	0.000211989	5.88697
Pseudobacter	10.1457	3.25823e-05	5.79997
Tabrizicola	74.3718	0.000466355	5.75237
Sphingorhabdus	46.8122	0.00141853	5.53415
Roseimaritima	10.4156	0.00126494	5.45555
Pararheinheimera	24.076	0.000347242	5.35677
Pantoea	1007.07	0.000506113	5.19849
Raoultibacter	16.8888	0.00100989	4.66421
Limnohabitans	105.581	0.00329723	4.56894
Acidothermus	18.4073	0.000905423	4.346
Agrobacterium	11.2243	0.00967568	4.25841
Nordella	25.1364	0.0029819	4.24882
Gimesia	13.3061	0.0122306	4.24714
Povalibacter	27.756	0.00224286	4.0663
Ilumatobacter	118.668	0.0487236	3.98932
Rhodobacter	41.4145	0.00492387	3.37595
Acinetobacter	351.04	0.00440142	-3.02895
Crocosphaera	40.232	0.00601746	-3.12523
Herbaspirillum	163.9	6.37967e-05	-3.3852
Hungateiclostridium	10.4419	0.0290897	-3.54814
Pseudomonas	3074.88	0.00433359	-3.60701
Aurantimicrobium	29.8592	0.0108672	-3.67534
Rhodoferax	119.133	0.000880694	-3.67712
Clostridium	130.636	0.00211066	-3.67742
Stanieria	21.4099	0.0087469	-3.68454
Aquimonas	11.2846	0.0136869	-3.7142
Prevotellamassilia	10.5909	0.0375492	-3.72628
Romboutsia	65.7214	0.00611777	-3.78676
Rugamonas	35.327	0.0134941	-3.92586
Serratia	778.209	0.000656974	-4.19708
Arthrobacter	15.1031	0.0405212	-4.19821
Kineosporia	11.9745	0.0111942	-4.43206
Janthinobacterium	114.2	0.00136043	-4.43935
Trichococcus	14.593	0.0301385	-4.4404
Mycolicibacterium	88.2966	0.00111965	-4.48977
Paenibacillus	10.7347	0.00971671	-4.68727
Curvibacter	65.6823	0.00107649	-4.69884
Solirubrobacter	12.3822	0.0136163	-4.75748
Gemella	16.4472	0.0249088	-4.75922
Nocardioides	34.9112	0.00184769	-4.78216
Racemicystis	37.8729	0.00111965	-4.86584
Actinoplanes	32.603	0.0113197	-4.98956
Microbacterium	56.7411	8.13444e-05	-4.99776
Fluviicoccus	59.3701	0.000898025	-5.07309
Simplicispira	17.8289	0.00129595	-5.24288
Bacillus	347.805	0.00287188	-5.3164
Cutibacterium	49.8711	0.00128111	-5.36757
Foliisarcina	418.344	2.16957e-09	-5.41942
Paeniglutamicibacter	33.9382	0.00124508	-5.43622
Nocardia	17.2916	0.00138644	-5.65632
Sporosarcina	62.5418	0.00105157	-5.6744
null	78.4398	0.00100989	-5.72203
Corynebacterium	33.2757	0.00331743	-5.77718
Lactobacillus	19.5804	0.00570176	-5.78925
Gemmiger	31.0875	0.00418233	-5.80176
Faecalibacterium	30.7554	0.00172507	-5.81258
Fermentimonas	23.7165	0.00321406	-5.83241
Collinsella	10.6264	0.00132929	-5.90772
Massilia	145.126	1.89282e-06	-5.99568
Fusicatenibacter	31.3966	0.00321406	-5.99858
Actinomyces	80.4629	0.00221246	-6.01976
Anaerofilum	19.955	0.000130763	-6.16321
Proteus	29.0405	0.00509273	-6.18716
Escherichia	89.639	0.000829929	-6.27914
Arcobacter	42.1202	0.000372818	-6.29958
Fusobacterium	75.0497	0.00104863	-6.32456
Leucobacter	30.4881	0.00111965	-6.36936
Eubacterium	40.2311	0.000656974	-6.44066
Carnobacterium	59.7341	0.000727132	-6.57193
Actinokineospora	26.6132	0.000305275	-6.6998
Coetzeea	14.6546	1.34048e-06	-6.85705
Rhodococcus	15.7325	4.04766e-05	-6.94768
Porphyromonas	105.753	0.000121256	-7.19463
Blautia	70.8657	0.00111965	-7.29968
Bacteroides	147.891	0.000404206	-7.32721
Polaromonas	105.368	2.81132e-08	-7.42317
Salinibacterium	48.4876	0.000724785	-7.44244
Neisseria	47.8919	0.000166819	-7.44413
Psychrobacter	407.053	3.87522e-13	-7.75513
Prevotella	433.898	8.5586e-10	-7.83173
Candidimonas	30.3968	3.2144e-05	-7.83821
Bifidobacterium	175.154	1.50433e-07	-7.83935
Duganella	141.434	2.81132e-08	-8.04391
Veillonella	217.637	8.17756e-05	-8.09871
Pelistega	35.7101	1.02944e-07	-8.19008
Haemophilus	106.323	8.28536e-07	-8.36933
Thorsellia	779.917	9.85017e-08	-8.94408
Streptococcus	345.454	8.5586e-10	-9.01155
Holdemania	70.2349	1.31483e-07	-9.17131
Alloprevotella	267.419	2.82067e-11	-9.41463

## Sheet: L_E
Supplementary File 2. Differential abundance analysis at genus level. BaseMean>10, bacteria present in at least 50% of the samples of each group (i.e. W, L, E or Fx) with an average number of normalized sequences higher than 10; padj <0.05, adjusted p-values using FDR correction; log2FC, logarithm 2 of the relative change of each bacterial group
GENUS	BaseMean>10	padj <0.05	log2FC
Mycolicibacterium	88.2966	3.52842e-07	8.90286
Holdemania	70.2349	3.45856e-06	8.6668
Pelistega	35.7101	3.45856e-06	7.67246
Legionella	60.7823	2.34077e-05	7.60359
Aurantimicrobium	29.8592	4.78993e-05	7.30277
Anaerofilum	19.955	0.000377819	6.78903
Stanieria	21.4099	0.000183513	6.71781
Rhodococcus	15.7325	0.000487605	6.4375
Longivirga	33.3465	0.0017993	6.41365
Coetzeea	14.6546	2.96446e-05	6.32805
Microbacterium	56.7411	1.71854e-05	6.02335
Hyphomicrobium	26.2865	0.0052037	5.91555
Vampirovibrio	13.1789	0.00060883	5.85024
Aquimonas	11.2846	0.00227176	5.83269
Gemmobacter	39.4075	0.000482281	5.72465
Cyanobium	35.4904	0.00254278	5.72011
Tapinothrix	12.2144	0.00206594	5.6645
Racemicystis	37.8729	0.00227176	5.62967
Zavarzinella	19.0169	0.0174327	5.60812
Simkania	12.5113	0.0017993	5.60257
Aquicella	17.2931	0.00828628	5.55151
Fusicatenibacter	31.3966	0.0249435	5.50529
Terrisporobacter	20.4842	0.0261739	5.20486
Bythopirellula	17.898	0.0214318	5.14872
Tetrasphaera	11.1715	0.0174327	4.87326
Kineosporia	11.9745	0.0395056	4.64194
Fluviicola	13.5007	0.0426771	4.56284
Sandaracinobacter	13.3951	0.0391006	4.09547
Rhodobacter	41.4145	0.0249435	3.9611
Selenomonas	20.321	0.0214318	-5.86772
Megasphaera	19.1443	0.00399778	-6.41198
Methyloversatilis	15.6743	0.00071431	-6.461
Rothia	32.166	0.000870242	-6.7897
Moraxella	123.68	2.34077e-05	-8.59996
Chroococcidiopsis	190.006	0.000546641	-9.51689

## Sheet: E_F0
Supplementary File 2. Differential abundance analysis at genus level. BaseMean>10, bacteria present in at least 50% of the samples of each group (i.e. W, L, E or Fx) with an average number of normalized sequences higher than 10; padj <0.05, adjusted p-values using FDR correction; log2FC, logarithm 2 of the relative change of each bacterial group
GENUS	BaseMean>10	padj <0.05	log2FC
Chroococcidiopsis	190.006	0.00102062	9.42088
Chamaesiphon	49.0508	0.00109923	7.32119
Fusobacterium	75.0497	0.00109923	7.18479
Rothia	32.166	0.00116938	6.69367
Mucilaginibacter	45.9987	0.00138663	6.55614
Methyloversatilis	15.6743	0.00109923	6.36497
Chitinophaga	19.3159	0.00510513	6.11233
Vicinamibacter	61.4504	0.00333491	6.07536
Actinomyces	80.4629	0.00437821	5.86364
Conyzicola	68.7836	0.00949562	5.82405
Ralstonia	12.0962	0.0129488	5.50583
Luteimonas	20.6819	0.0298793	5.482
Sporosarcina	62.5418	0.00459416	5.41422
Cutibacterium	49.8711	0.00318281	5.10335
Sphingorhabdus	46.8122	0.0298793	5.03398
Herbaspirillum	163.9	4.4121e-09	5.01859
Altererythrobacter	15.1465	0.0383838	4.86542
Nocardia	17.2916	0.0279471	4.69885
Undibacterium	37.8808	0.0488886	4.65379
Prevotellamassilia	10.5909	0.0213273	4.39259
Arcobacter	42.1202	0.0453637	4.3092
Fluviicoccus	59.3701	0.00258606	4.08252
Crocosphaera	40.232	0.0129488	3.69836
Prevotella	433.898	0.00510513	3.66521
Polaromonas	105.368	0.00219127	3.47003
Rugamonas	35.327	0.0279471	3.43025
Romboutsia	65.7214	0.0460911	3.40487
Foliisarcina	418.344	0.0017173	3.13923
Psychrobacter	407.053	0.00510513	3.13137
Gluconobacter	12.8057	0.00102062	-5.99283
Thorsellia	779.917	8.71815e-05	-6.00677
Tatumella	44.9771	9.4027e-06	-8.01394
Pantoea	1007.07	1.1289e-11	-9.58978
Asaia	2706.48	2.16733e-05	-10.5703

## Sheet: F0_F2
Supplementary File 2. Differential abundance analysis at genus level. BaseMean>10, bacteria present in at least 50% of the samples of each group (i.e. W, L, E or Fx) with an average number of normalized sequences higher than 10; padj <0.05, adjusted p-values using FDR correction; log2FC, logarithm 2 of the relative change of each bacterial group
GENUS	BaseMean>10	padj <0.05	log2FC
Pantoea	1007.07	1.3645e-14	12.5088
Tatumella	44.9771	1.00243e-05	8.04641
Gluconobacter	12.8057	0.00402779	5.28633
Gemmata	11.7952	0.0307307	4.83695
Duganella	141.434	0.0430219	-2.7253
Massilia	145.126	0.0432812	-2.81726
Clostridium	130.636	0.0365384	-2.89489
Foliisarcina	418.344	0.00402779	-3.14135
Janthinobacterium	114.2	0.0433398	-3.15502
Psychrobacter	407.053	0.00501418	-3.30958
Romboutsia	65.7214	0.0321297	-3.49312
Polaromonas	105.368	0.00402779	-3.52555
Racemicystis	37.8729	0.0308828	-3.57907
Gemmobacter	39.4075	0.0307307	-3.65384
Fluviicoccus	59.3701	0.00853828	-3.75011
Legionella	60.7823	0.0307307	-3.77885
Crocosphaera	40.232	0.00853828	-3.94617
Nakamurella	13.4443	0.0430219	-4.22078
Rugamonas	35.327	0.00480472	-4.28231
Atopostipes	11.3131	0.0430219	-4.37053
Sporosarcina	62.5418	0.0307307	-4.3793
Kineosporia	11.9745	0.0307307	-4.50169
Hydrogenophaga	40.844	0.0475488	-4.53
Paenibacillus	10.7347	0.0360274	-4.55553
Opitutus	13.0117	0.0190179	-4.56118
Planomicrobium	15.5601	0.0480297	-4.5633
Chryseolinea	13.2446	0.0430219	-4.56753
Neisseria	47.8919	0.0321297	-4.65389
Herbaspirillum	163.9	9.24301e-08	-4.69774
Glutamicibacter	17.4171	0.0480297	-4.70435
Arthrobacter	15.1031	0.0408619	-4.73022
Actinokineospora	26.6132	0.0252543	-4.73564
null	78.4398	0.0252543	-4.81143
Nocardia	17.2916	0.0200552	-4.89855
Rhizobacter	20.3732	0.0307307	-4.91656
Trichococcus	14.593	0.0307307	-4.93814
Eubacterium	40.2311	0.0259788	-4.98514
Undibacterium	37.8808	0.0294921	-5.04228
Burkholderia	22.3376	0.0161656	-5.14009
Psychrobacillus	11.8812	0.0190179	-5.17273
Cutibacterium	49.8711	0.00452572	-5.20936
Conyzicola	68.7836	0.0260398	-5.23178
Granulicatella	22.9989	0.0161656	-5.27112
Simplicispira	17.8289	0.00605065	-5.40901
Proteus	29.0405	0.0340109	-5.44303
Alkanindiges	10.6496	0.00605065	-5.47535
Eikenella	13.5924	0.00447033	-5.55449
Fimbriiglobus	27.9885	0.0183346	-5.57906
Chthoniobacter	34.6651	0.0161656	-5.76314
Vicinamibacter	61.4504	0.00853828	-5.77727
Mucilaginibacter	45.9987	0.00605065	-5.96405
Galbitalea	13.1867	0.00402779	-6.04311
Fusobacterium	75.0497	0.00853828	-6.13561
Terrimicrobium	20.8119	0.00853828	-6.16289
Chroococcidiopsis	190.006	0.0161656	-7.24093

## Sheet: F2_F6
Supplementary File 2. Differential abundance analysis at genus level. BaseMean>10, bacteria present in at least 50% of the samples of each group (i.e. W, L, E or Fx) with an average number of normalized sequences higher than 10; padj <0.05, adjusted p-values using FDR correction; log2FC, logarithm 2 of the relative change of each bacterial group
GENUS	BaseMean>10	padj <0.05	log2FC
Thorsellia	779.917	4.95381e-09	10.0927
Terrimicrobium	20.8119	0.0182961	6.23273
Burkholderia	22.3376	0.0144195	6.20668
Galbitalea	13.1867	0.0112839	5.37912
Rothia	32.166	0.0221063	-5.62922
Bythopirellula	17.898	0.0194654	-5.6989
Tabrizicola	74.3718	0.0144195	-5.89961
Faecalibacterium	30.7554	0.00698469	-6.53991
Anaerobacterium	18.474	0.00698469	-6.54738

## Sheet: F6_F10
Supplementary File 2. Differential abundance analysis at genus level. BaseMean>10, bacteria present in at least 50% of the samples of each group (i.e. W, L, E or Fx) with an average number of normalized sequences higher than 10; padj <0.05, adjusted p-values using FDR correction; log2FC, logarithm 2 of the relative change of each bacterial group
GENUS	BaseMean>10	padj <0.05	log2FC
Moraxella	123.68	0.000579411	8.11017
Chroococcidiopsis	190.006	0.0120219	7.95832
Anaerobacterium	18.474	0.0077706	6.49869
Granulicatella	22.9989	0.0077706	6.21832
Faecalibacterium	30.7554	0.0077706	6.07989
Bythopirellula	17.898	0.0182002	5.65021
Actinomyces	80.4629	0.0211795	5.19612
Eikenella	13.5924	0.0279438	4.72681
Streptococcus	345.454	0.0077706	3.93409
Comamonas	10.9363	0.0120219	-5.26943
Catonella	10.9036	0.00819828	-5.82364
